# Supplementary material for: The effect of repeated sprints on immunological modulation and the role of fat-free mass, biological maturation and dietary inflammatory index in male athletes: a quasi-experimental study with insights for training loads control
Source: Front Sports Act Living. 2025 Sep 23;7:1662761. doi: 10.3389/fspor.2025.1662761 (PMC12500423; doi:10.3389/fspor.2025.1662761)
Supplement: Supplementary file 1 [file Table1.xlsx]

## Sheet: DII
ID - Participant	GLOBAL DII	CLASS
126	3.99	PRO-INFLAMMATORY
127	4.46	PRO-INFLAMMATORY
128	2.89	PRO-INFLAMMATORY
158	-1.08	ANTI-INFLAMMATORY
185	2.46	PRO-INFLAMMATORY
196	4.88	PRO-INFLAMMATORY
197	2.99	PRO-INFLAMMATORY
198	2.81	PRO-INFLAMMATORY
214	2.96	PRO-INFLAMMATORY
215	2.72	PRO-INFLAMMATORY
269	3.63	PRO-INFLAMMATORY
270	3.3	PRO-INFLAMMATORY
292	3.06	PRO-INFLAMMATORY
293	3.99	PRO-INFLAMMATORY
308	3.8	PRO-INFLAMMATORY
309	3.2	PRO-INFLAMMATORY
310	4.22	PRO-INFLAMMATORY
355	4.7	PRO-INFLAMMATORY
356	3.5	PRO-INFLAMMATORY
365	2.04	PRO-INFLAMMATORY
381	4.77	PRO-INFLAMMATORY
383	5.52	PRO-INFLAMMATORY
384	5.25	PRO-INFLAMMATORY
390	3.79	PRO-INFLAMMATORY
391	3.84	PRO-INFLAMMATORY
392	4.4	PRO-INFLAMMATORY
393	5.3	PRO-INFLAMMATORY
397	4.41	PRO-INFLAMMATORY
398	4.1	PRO-INFLAMMATORY
400	3.51	PRO-INFLAMMATORY

## Sheet: Z-score and Percentile
Z-Score	Percentile (%)	Percentile (decimal)	Percentile (Centered)
-3.5	0.02	0.0002	-0.9995
-3.4	0.03	0.0003	-0.9993
-3.3	0.05	0.0005	-0.999
-3.2	0.07	0.0007	-0.9986
-3.1	0.1	0.001	-0.9981
-3	0.13	0.0013	-0.9973
-2.9	0.19	0.0019	-0.9963
-2.8	0.26	0.0026	-0.9949
-2.7	0.35	0.0035	-0.9931
-2.6	0.47	0.0047	-0.9907
-2.5	0.62	0.0062	-0.9876
-2.4	0.82	0.0082	-0.9836
-2.3	1.07	0.0107	-0.9786
-2.2	1.39	0.0139	-0.9722
-2.1	1.79	0.0179	-0.9643
-2	2.28	0.0228	-0.9545
-1.9	2.87	0.0287	-0.9426
-1.8	3.59	0.0359	-0.9281
-1.7	4.46	0.0446	-0.9109
-1.6	5.48	0.0548	-0.8904
-1.5	6.68	0.0668	-0.8664
-1.4	8.08	0.0808	-0.8385
-1.3	9.68	0.0968	-0.8064
-1.2	11.51	0.1151	-0.6827
-1.1	13.57	0.1357	-0.7287
-1	15.87	0.1587	-0.6827
-0.9	18.41	0.1841	-0.6319
-0.8	21.19	0.2119	-0.5763
-0.7	24.2	0.242	-0.5161
-0.6	27.43	0.2743	-0.4515
-0.5	30.85	0.3085	-0.3829
-0.4	34.46	0.3446	-0.3108
-0.3	38.21	0.3821	-0.2358
-0.2	42.07	0.4207	-0.1585
-0.1	46.02	0.4602	-0.0797
0	50	0.5	0
0.1	53.98	0.5398	0.0797
0.2	57.93	0.5793	0.1585
0.3	61.79	0.6179	0.2358
0.4	65.54	0.6554	0.3108
0.5	69.15	0.6915	0.3829
0.6	72.57	0.7257	0.4515
0.7	75.8	0.758	0.5161
0.8	78.81	0.7881	0.5763
0.9	81.59	0.8159	0.6319
1	84.13	0.8413	0.6827
1.1	86.43	0.8643	0.7287
1.2	88.49	0.8849	0.7699
1.3	90.32	0.9032	0.8064
1.4	91.92	0.9192	0.8385
1.5	93.32	0.9332	0.8664
1.6	94.52	0.9452	0.8904
1.7	95.54	0.9554	0.9109
1.8	96.41	0.9641	0.9281
1.9	97.13	0.9713	0.9426
2	97.72	0.9772	0.9545
2.1	98.21	0.9821	0.9643
2.2	98.61	0.9861	0.9722
2.3	98.93	0.9893	0.9786
2.4	99.18	0.9918	0.9836
2.5	99.38	0.9938	0.9876
2.6	99.53	0.9953	0.9907
2.7	99.65	0.9965	0.9931
2.8	99.74	0.9974	0.9949
2.9	99.81	0.9981	0.9963
3	99.87	0.9987	0.9973
3.1	99.9	0.999	0.9981
3.2	99.93	0.9993	0.9986
3.3	99.95	0.9995	0.999
3.4	99.97	0.9997	0.9993
3.5	99.98	0.9998	0.9995

## Sheet: 126
					CODE 126 - CONSUMPTION
Diet Parameter/Index Components	Total inflammatory effect score	Average intake	Reference Standard Deviation (SD)		R24h 1	R24h 2	Average	Subtractation	Z-score	Centered percentile	DII
Folic acid (μg)	-0.19	273	70.7		135.6	241.5	188.55	-84.45	-1.19448	-0.7699	0.146281
Monounsaturated fatty acids (g)	-0.009	27	6.1		23	18.4	20.7	-6.3	-1.03279	-0.6827	0.0061443
Polyunsaturated fatty acids (g)	-0.337	13.88	3.76		8	6.4	7.2	-6.68	-1.7766	-0.9281	0.31277
Turmeric (g)	-0.14	0.37	1.78		0		0	-0.37	-0.207865	-0.1585	0.02219
Alcohol (g)	-0.278	13.98	3.72		0	0	0	-13.98	-3.75806	-0.9995	0.277861
Rosemary (mg)	-0.013	1	15		0	0	0	-1	-0.0666667	-0.0797	0.0010361
Garlic (g)	-0.412	4.35	2.9		2	2	2	-2.35	-0.810345	-0.5763	0.237436
Caffeine (g)	-0.11	8.05	6.67		0	0	0	-8.05	-1.2069	-0.7699	0.084689
Carbohydrate (g)	0.097	272.2	40		205.8	284.5	245.15	-27.05	-0.67625	-0.5161	-0.0500617
Onion (g)	-0.301	35.9	18.4		30	20	25	-10.9	-0.592391	-0.4515	0.135902
Cholesterol (mg)	0.11	279.4	51.2		237.3	400.2	318.75	39.35	0.768555	0.5763	0.063393
Green/black tea (g)	-0.536	1.69	1.53		0	0	0	-1.69	-1.10458	-0.7287	0.390583
Curcuma (mg)	-0.785	533.6	754.3		0	0	0	-533.6	-0.707411	-0.5161	0.405139
Energy (kcal)	0.18	2056	338		1765	1844	1804.5	-251.5	-0.744083	-0.5161	-0.092898
Iron (mg)	0.032	13.35	3.71		7.5	13.1	10.3	-3.05	-0.822102	-0.5763	-0.0184416
Fiber (g)	-0.663	18.8	4.9		10.1	18	14.05	-4.75	-0.969388	-0.6827	0.45263
Ginger (g)	-0.453	59	63.2		0	0	0	-59	-0.933544	-0.6319	0.286251
Saturated fat (g)	0.373	28.6	8		31.1	16.5	23.8	-4.8	-0.6	-0.4515	-0.16841
Total fat (g)	0.298	71.4	19.4		75.7	49.4	62.55	-8.85	-0.456186	-0.3829	-0.114104
Trans fat (g)	0.229	3.15	3.75		1.5	0.5	1	-2.15	-0.573333	-0.4515	-0.103394
Magnesium (mg)	-0.484	310.1	139.4		181.6	190	185.8	-124.3	-0.891679	-0.6319	0.30584
Niacin (mg)	-0.246	25.9	11.77		5.9	15.2	10.55	-15.35	-1.30416	-0.8064	0.198374
Oregano (mg)	-0.102	0.3	0.99		0	0	0	-0.3	-0.30303	-0.2358	0.0240516
Pepper (g)	-0.131	10	7.07		2	1	1.5	-8.5	-1.20226	-0.7699	0.100857
Protein (g)	0.021	79.4	13.9		70.3	73.4	71.85	-7.55	-0.543165	-0.3829	-0.0080409
Riboflavin (mg)	-0.068	1.7	0.79		0.6	1.9	1.25	-0.45	-0.56962	-0.4515	0.030702
Selenium (μg)	-0.191	67	25.1		33	73.8	53.4	-13.6	-0.541833	-0.3829	0.0731339
Thiamine (mg)	-0.098	1.7	0.66		1.1	1.3	1.2	-0.5	-0.757576	-0.5763	0.0564774
Vitamin A (RE)	-0.401	983.9	518.6		318	180.5	249.25	-734.65	-1.4166	-0.8385	0.336239
Vitamin B12 (μg)	0.106	5.15	2.7		3.5	5.6	4.55	-0.6	-0.222222	-0.1585	-0.016801
Vitamin B6 (mg)	-0.365	1.47	0.74		0.9	0.5	0.7	-0.77	-1.04054	-0.6827	0.249185
Vitamin C (mg)	-0.424	118.2	43.46		199.2	44.1	121.65	3.45	0.0793833	0.0797	-0.0337928
Vitamin D (μg)	-0.446	6.26	2.21		0.7	4.5	2.6	-3.66	-1.65611	-0.9109	0.406261
Vitamin E (mg)	-0.419	8.73	1.49		6.2	10.4	8.3	-0.43	-0.288591	-0.2358	0.0988002
Zinc (mg)	-0.313	9.84	2.19		9.7	11.7	10.7	0.86	0.392694	0.3108	-0.0972804
	SUM										3.999	PRO-INFLAMMATORY

## Sheet: 127
					CODE 127 - CONSUMPTION
Diet Parameter/Index Components	Total inflammatory effect score	Average intake	Reference Standard Deviation (SD)		R24h 1	R24h 2	Average	Subtractation	Z-score	Centered percentile	DII
Folic acid (μg)	-0.19	273	70.7		201.7	222.5	212.1	-60.9	-0.861386	-0.6319	0.120061
Monounsaturated fatty acids (g)	-0.009	27	6.1		15.1	11.1	13.1	-13.9	-2.27869	-0.9786	0.0088074
Polyunsaturated fatty acids (g)	-0.337	13.88	3.76		12	5.3	8.65	-5.23	-1.39096	-0.8385	0.282575
Turmeric (g)	-0.14	0.37	1.78		0	0	0	-0.37	-0.207865	-0.1585	0.02219
Alcohol (g)	-0.278	13.98	3.72		0	0	0	-13.98	-3.75806	-0.9995	0.277861
Rosemary (mg)	-0.013	1	15		0	0	0	-1	-0.0666667	-0.0797	0.0010361
Garlic (g)	-0.412	4.35	2.9		3	4	3.5	-0.85	-0.293103	-0.2358	0.0971496
Caffeine (g)	-0.11	8.05	6.67		0	0	0	-8.05	-1.2069	-0.7699	0.084689
Carbohydrate (g)	0.097	272.2	40		381.9	347.3	364.6	92.4	2.31	0.9786	0.0949242
Onion (g)	-0.301	35.9	18.4		7.3	6.5	6.9	-29	-1.57609	-0.8904	0.26801
Cholesterol (mg)	0.11	279.4	51.2		573.7	326.9	450.3	170.9	3.33789	0.999	0.10989
Green/black tea (g)	-0.536	1.69	1.53		0	0	0	-1.69	-1.10458	-0.7287	0.390583
Curcuma (mg)	-0.785	533.6	754.3		0	0	0	-533.6	-0.707411	-0.5161	0.405139
Energy (kcal)	0.18	2056	338		2376	1914	2145	89	0.263314	0.2358	0.042444
Iron (mg)	0.032	13.35	3.71		10.8	7.5	9.15	-4.2	-1.13208	-0.7287	-0.0233184
Fiber (g)	-0.663	18.8	4.9		14.6	17.5	16.05	-2.75	-0.561224	-0.4515	0.299345
Ginger (g)	-0.453	59	63.2		0	0	0	-59	-0.933544	-0.6319	0.286251
Saturated fat (g)	0.373	28.6	8		18.6	16	17.3	-11.3	-1.4125	-0.8385	-0.31276
Total fat (g)	0.229	3.15	3.75		0.7	0.3	0.5	-2.65	-0.706667	-0.5161	-0.118187
Trans fat (g)	0.298	71.4	19.4		56.8	35.5	46.15	-25.25	-1.30155	-0.8064	-0.240307
Magnesium (mg)	-0.484	310.1	139.4		130.8	166.3	148.55	-161.55	-1.1589	-0.7699	0.372632
Niacin (mg)	-0.246	25.9	11.77		20.8	16	18.4	-7.5	-0.637213	-0.4515	0.111069
Oregano (mg)	-0.102	0.3	0.99		3.1	0	1.55	1.25	1.26263	0.8064	-0.0822528
Pepper (g)	-0.131	10	7.07		1.3	1	1.15	-8.85	-1.25177	-0.8064	0.105638
Protein (g)	0.021	79.4	13.9		90.2	61.6	75.9	-3.5	-0.251799	-0.2358	-0.0049518
Riboflavin (mg)	-0.068	1.7	0.79		1.2	1.7	1.45	-0.25	-0.316456	-0.2358	0.0160344
Selenium (μg)	-0.191	67	25.1		78.4	41.3	59.85	-7.15	-0.284861	-0.2358	0.0450378
Thiamine (mg)	-0.098	1.7	0.66		0.9	1.1	1	-0.7	-1.06061	-0.7287	0.0714126
Vitamin A (RE)	-0.401	983.9	518.6		551.5	754.9	653.2	-330.7	-0.637678	-0.4515	0.181052
Vitamin B12 (μg)	0.106	5.15	2.7		2.3	3.8	3.05	-2.1	-0.777778	-0.5763	-0.0610878
Vitamin B6 (mg)	-0.365	1.47	0.74		0.7	1	0.85	-0.62	-0.837838	-0.5763	0.210349
Vitamin C (mg)	-0.424	118.2	43.46		6.6	153.8	80.2	-38	-0.874367	-0.6319	0.267926
Vitamin D (μg)	-0.446	6.26	2.21		2.9	0.9	1.9	-4.36	-1.97285	-0.9545	0.425707
Vitamin E (mg)	-0.419	8.73	1.49		3	1.7	2.35	-6.38	-4.28188	-0.9995	0.418791
Zinc (mg)	-0.313	9.84	2.19		6.1	6.2	6.15	-3.69	-1.68493	-0.9109	0.285112
										SUM	4.45885	PRO-INFLAMMATORY

## Sheet: 128
					CODE 128 - CONSUMPTION
Diet Parameter/Index Components	Total inflammatory effect score	Average intake	Reference Standard Deviation (SD)		R24h 1	R24h 2	Average	Subtractation	Z-score	Centered percentile	DII
Folic acid (μg)	-0.19	273	70.7		352.7	345	348.85	75.85	1.07284	0.7287	-0.138453
Monounsaturated fatty acids (g)	-0.009	27	6.1		19.7	22.4	21.05	-5.95	-0.97541	-0.6827	0.0061443
Polyunsaturated fatty acids (g)	-0.337	13.88	3.76		11.9	16.2	14.05	0.17	0.0452128	0	0
Turmeric (g)	-0.14	0.37	1.78		0	0	0	-0.37	-0.207865	-0.1585	0.02219
Alcohol (g)	-0.278	13.98	3.72		0	0	0	-13.98	-3.75806	-0.9995	0.277861
Rosemary (mg)	-0.013	1	15		0	0	0	-1	-0.0666667	-0.0797	0.0010361
Garlic (g)	-0.412	4.35	2.9		2	1.5	1.75	-2.6	-0.896552	-0.6319	0.260343
Caffeine (g)	-0.11	8.05	6.67		110	0	55	46.95	7.03898	0.9995	-0.109945
Carbohydrate (g)	0.097	272.2	40		343	229.1	286.05	13.85	0.34625	0.2358	0.0228726
Onion (g)	-0.301	35.9	18.4		4.6	3	3.8	-32.1	-1.74457	-0.9109	0.274181
Cholesterol (mg)	0.11	279.4	51.2		580.6	1102.6	841.6	562.2	10.9805	0.9995	0.109945
Green/black tea (g)	-0.536	1.69	1.53		0	0	0	-1.69	-1.10458	-0.7287	0.390583
Curcuma (mg)	-0.785	533.6	754.3		0	0	0	-533.6	-0.707411	-0.5161	0.405139
Energy (kcal)	0.18	2056	338		2526	2049	2287.5	231.5	0.684911	0.5161	0.092898
Iron (mg)	0.032	13.35	3.71		18.9	18	18.45	5.1	1.37466	0.8385	0.026832
Fiber (g)	-0.663	18.8	4.9		15	19.1	17.05	-1.75	-0.357143	-0.3108	0.20606
Ginger (g)	-0.453	59	63.2		0	0	0	-59	-0.933544	-0.6319	0.286251
Saturated fat (g)	0.373	28.6	8		20.6	19.7	20.15	-8.45	-1.05625	-0.7287	-0.271805
Total fat (g)	0.229	3.15	3.75		0.5	0.04	0.27	-2.88	-0.768	-0.5763	-0.131973
Trans fat (g)	0.298	71.4	19.4		80	76.7	78.35	6.95	0.358247	0.3108	0.0926184
Magnesium (mg)	-0.484	310.1	139.4		234.4	284.8	259.6	-50.5	-0.362267	-0.3108	0.150427
Niacin (mg)	-0.246	25.9	11.77		31.8	27.6	29.7	3.8	0.322855	0.2358	-0.0580068
Oregano (mg)	-0.102	0.3	0.99		0	0	0	-0.3	-0.30303	-0.2358	0.0240516
Pepper (g)	-0.131	10	7.07		0.8	0.5	0.65	-9.35	-1.32249	-0.8064	0.105638
Protein (g)	0.021	79.4	13.9		106.2	118.4	112.3	32.9	2.36691	0.9836	0.0206556
Riboflavin (mg)	-0.068	1.7	0.79		1.4	2.1	1.75	0.05	0.0632911	0.0797	-0.0054196
Selenium (μg)	-0.191	67	25.1		71.2	189.2	130.2	63.2	2.51793	0.9876	-0.188632
Thiamine (mg)	-0.098	1.7	0.66		1.3	1.8	1.55	-0.15	-0.227273	-0.1585	0.015533
Vitamin A (RE)	-0.401	983.9	518.6		274.1	442.5	358.3	-625.6	-1.20632	-0.7699	0.30873
Vitamin B12 (μg)	0.106	5.15	2.7		352.7	4.7	178.7	173.55	64.2778	0.9995	0.105947
Vitamin B6 (mg)	-0.365	1.47	0.74		0.9	0.4	0.65	-0.82	-1.10811	-0.7287	0.265975
Vitamin C (mg)	-0.424	118.2	43.46		51.3	29.6	40.45	-77.75	-1.789	-0.9281	0.393514
Vitamin D (μg)	-0.446	6.26	2.21		4.2	8	6.1	-0.16	-0.0723982	-0.0797	0.0355462
Vitamin E (mg)	-0.419	8.73	1.49		12.2	6.6	9.4	0.67	0.449664	0.3108	-0.130225
Zinc (mg)	-0.313	9.84	2.19		9.6	9.7	9.65	-0.19	-0.086758	-0.0797	0.0249461
										SUM	2.89146	PRO-INFLAMMATORY

## Sheet: 158
					CODE 158 - CONSUMPTION
Diet Parameter/Index Components	Total inflammatory effect score	Average intake	Reference Standard Deviation (SD)		R24h 1	R24h 2	Average	Subtractation	Z-score	Centered percentile	DII
Folic acid (μg)	-0.19	273	70.7		335.5	487.9	411.7	138.7	1.96181	0.9545	-0.181355
Monounsaturated fatty acids (g)	-0.009	27	6.1		23.9	12.7	18.3	-8.7	-1.42623	-0.8385	0.0075465
Polyunsaturated fatty acids (g)	-0.337	13.88	3.76		25.4	9	17.2	3.32	0.882979	0.6319	-0.21295
Turmeric (g)	-0.14	0.37	1.78		1	0.5	0.75	0.38	0.213483	0.1585	-0.02219
Alcohol (g)	-0.278	13.98	3.72		0	0	0	-13.98	-3.75806	-0.9995	0.277861
Rosemary (mg)	-0.013	1	15		0	0	0	-1	-0.0666667	-0.0797	0.0010361
Garlic (g)	-0.412	4.35	2.9		4	2.8	3.4	-0.95	-0.327586	-0.2358	0.0971496
Caffeine (g)	-0.11	8.05	6.67		98	0	49	40.95	6.13943	0.9995	-0.109945
Carbohydrate (g)	0.097	272.2	40		370.2	374.9	372.55	100.35	2.50875	0.9876	0.0957972
Onion (g)	-0.301	35.9	18.4		6.2	4.3	5.25	-30.65	-1.66576	-0.9109	0.274181
Cholesterol (mg)	0.11	279.4	51.2		283.8	459.4	371.6	92.2	1.80078	0.9281	0.102091
Green/black tea (g)	-0.536	1.69	1.53		0	0	0	-1.69	-1.10458	-0.7287	0.390583
Curcuma (mg)	-0.785	533.6	754.3		0	0	0	-533.6	-0.707411	-0.5161	0.405139
Energy (kcal)	0.18	2056	338		2723	20.59	1371.8	-684.205	-2.02428	-0.9545	-0.17181
Iron (mg)	0.032	13.35	3.71		16.2	12.4	14.3	0.95	0.256065	0.2358	0.0075456
Fiber (g)	-0.663	18.8	4.9		20.3	33.1	26.7	7.9	1.61224	0.8904	-0.590335
Ginger (g)	-0.453	59	63.2		0	0	0	-59	-0.933544	-0.6319	0.286251
Saturated fat (g)	0.373	28.6	8		27.4	12.1	19.75	-8.85	-1.10625	-0.7287	-0.271805
Total fat (g)	0.298	71.4	19.4		93.6	43	68.3	-3.1	-0.159794	-0.1585	-0.047233
Trans fat (g)	0.229	3.15	3.75		2	1.4	1.7	-1.45	-0.386667	-0.3108	-0.0711732
Magnesium (mg)	-0.484	310.1	139.4		274.4	175	224.7	-85.4	-0.612626	-0.4515	0.218526
Niacin (mg)	-0.246	25.9	11.77		31.1	9.7	20.4	-5.5	-0.46729	-0.3829	0.0941934
Oregano (mg)	-0.102	0.3	0.99		2	1	1.5	1.2	1.21212	0.7699	-0.0785298
Pepper (g)	-0.131	10	7.07		0.6	0.3	0.45	-9.55	-1.35078	-0.8385	0.109844
Protein (g)	0.021	79.4	13.9		112.6	59.5	86.05	6.65	0.478417	0.3829	0.0080409
Riboflavin (mg)	-0.068	1.7	0.79		4.2	1.1	2.65	0.95	1.20253	0.7699	-0.0523532
Selenium (μg)	-0.191	67	25.1		77.5	76	76.75	9.75	0.388446	0.3108	-0.0593628
Thiamine (mg)	-0.098	1.7	0.66		4.8	1.4	3.1	1.4	2.12121	0.9643	-0.0945014
Vitamin A (RE)	-0.401	983.9	518.6		2047.4	441.3	1244.35	260.45	0.502218	0.3829	-0.153543
Vitamin B12 (μg)	0.106	5.15	2.7		2.1	2	2.05	-3.1	-1.14815	-0.7287	-0.0772422
Vitamin B6 (mg)	-0.365	1.47	0.74		4.5	0.4	2.45	0.98	1.32432	0.8064	-0.294336
Vitamin C (mg)	-0.424	118.2	43.46		176.9	303.5	240.2	122	2.80718	0.9949	-0.421838
Vitamin D (μg)	-0.446	6.26	2.21		14.5	2.3	8.4	2.14	0.968326	0.6827	-0.304484
Vitamin E (mg)	-0.419	8.73	1.49		28.5	9.3	18.9	10.17	6.8255	0.9995	-0.418791
Zinc (mg)	-0.313	9.84	2.19		9.4	6.6	8	-1.84	-0.840183	-0.5763	0.180382
										SUM	-1.07761	ANTI-INFLAMMATORY

## Sheet: 185
					CODE 185 - CONSUMPTION
Diet Parameter/Index Components	Total inflammatory effect score	Average intake	Reference Standard Deviation (SD)		R24h 1	R24h 2	Average	Subtractation	Z-score	Centered percentile	DII
Folic acid (μg)	-0.19	273	70.7		261.4	431.1	346.25	73.25	1.03607	0.6827	-0.129713
Monounsaturated fatty acids (g)	-0.009	27	6.1		20	24.4	22.2	-4.8	-0.786885	-0.5763	0.0051867
Polyunsaturated fatty acids (g)	-0.337	13.88	3.76		11.7	13.8	12.75	-1.13	-0.300532	-0.2358	0.0794646
Turmeric (g)	-0.14	0.37	1.78		0	0	0	-0.37	-0.207865	-0.1585	0.02219
Alcohol (g)	-0.278	13.98	3.72		0	0	0	-13.98	-3.75806	-0.9995	0.277861
Rosemary (mg)	-0.013	1	15		0	0	0	-1	-0.0666667	-0.0797	0.0010361
Garlic (g)	-0.412	4.35	2.9		0	3	1.5	-2.85	-0.982759	-0.6827	0.281272
Caffeine (g)	-0.11	8.05	6.67		220	110	165	156.95	23.5307	0.9995	-0.109945
Carbohydrate (g)	0.097	272.2	40		255	283.4	269.2	-3	-0.075	-0.0797	-0.0077309
Onion (g)	-0.301	35.9	18.4		4	6.3	5.15	-30.75	-1.6712	-0.9109	0.274181
Cholesterol (mg)	0.11	279.4	51.2		950.2	777.2	863.7	584.3	11.4121	0.9995	0.109945
Green/black tea (g)	-0.536	1.69	1.53		0	0	0	-1.69	-1.10458	-0.7287	0.390583
Curcuma (mg)	-0.785	533.6	754.3		0	0	0	-533.6	-0.707411	-0.5161	0.405139
Energy (kcal)	0.18	2056	338		2354	2296	2325	269	0.795858	0.5763	0.103734
Iron (mg)	0.032	13.35	3.71		16.8	16.4	16.6	3.25	0.876011	0.6319	0.0202208
Fiber (g)	-0.663	18.8	4.9		19.7	22.2	20.95	2.15	0.438776	0.3108	-0.20606
Ginger (g)	-0.453	59	63.2		0	0	0	-59	-0.933544	-0.6319	0.286251
Saturated fat (g)	0.373	28.6	8		16	28.4	22.2	-6.4	-0.8	-0.5763	-0.21496
Total fat (g)	0.298	71.4	19.4		98.8	80	89.4	18	0.927835	0.6319	0.188306
Trans fat (g)	0.229	3.15	3.75		0.1	1.4	0.75	-2.4	-0.64	-0.4515	-0.103394
Magnesium (mg)	-0.484	310.1	139.4		266.5	375.6	321.05	10.95	0.0785509	0.0797	-0.0385748
Niacin (mg)	-0.246	25.9	11.77		19.9	15.7	17.8	-8.1	-0.68819	-0.5161	0.126961
Oregano (mg)	-0.102	0.3	0.99		0	0	0	-0.3	-0.30303	-0.2358	0.0240516
Pepper (g)	-0.131	10	7.07		0	0	0	-10	-1.41443	-0.8385	0.109844
Protein (g)	0.021	79.4	13.9		119	124.9	121.95	42.55	3.06115	0.9981	0.0209601
Riboflavin (mg)	-0.068	1.7	0.79		2.3	1.8	2.05	0.35	0.443038	0.3108	-0.0211344
Selenium (μg)	-0.191	67	25.1		226.5	133.4	179.95	112.95	4.5	0.9995	-0.190905
Thiamine (mg)	-0.098	1.7	0.66		1.7	2	1.85	0.15	0.227273	0.1585	-0.015533
Vitamin A (RE)	-0.401	983.9	518.6		398.9	339.7	369.3	-614.6	-1.18511	-0.7699	0.30873
Vitamin B12 (μg)	0.106	5.15	2.7		7.6	7.6	7.6	2.45	0.907407	0.6319	0.0669814
Vitamin B6 (mg)	-0.365	1.47	0.74		0.4	0.5	0.45	-1.02	-1.37838	-0.8385	0.306053
Vitamin C (mg)	-0.424	118.2	43.46		28.5	12.6	20.55	-97.65	-2.24689	-0.9722	0.412213
Vitamin D (μg)	-0.446	6.26	2.21		155.7	140.6	148.15	141.89	64.2036	0.9995	-0.445777
Vitamin E (mg)	-0.419	8.73	1.49		6.3	7.1	6.7	-2.03	-1.36242	-0.8385	0.351332
Zinc (mg)	-0.313	9.84	2.19		8.9	15.4	12.15	2.31	1.05479	0.7287	-0.228083
										SUM	2.46068	PRO-INFLAMMATORY

## Sheet: 196
					CODE 196 - CONSUMPTION
Diet Parameter/Index Components	Total inflammatory effect score	Average intake	Reference Standard Deviation (SD)		R24h 1	R24h 2	Average	Subtractation	Z-score	Centered percentile	DII
Folic acid (μg)	-0.19	273	70.7		5.7	371	188.35	-84.65	-1.19731	-0.7699	0.146281
Monounsaturated fatty acids (g)	-0.009	27	6.1		0	17.6	8.8	-18.2	-2.98361	-0.9973	0.0089757
Polyunsaturated fatty acids (g)	-0.337	13.88	3.76		0	12.2	6.1	-7.78	-2.06915	-0.9643	0.324969
Turmeric (g)	-0.14	0.37	1.78		0	0	0	-0.37	-0.207865	-0.1585	0.02219
Alcohol (g)	-0.278	13.98	3.72		0	0	0	-13.98	-3.75806	-0.9995	0.277861
Rosemary (mg)	-0.013	1	15		0	0	0	-1	-0.0666667	-0.0797	0.0010361
Garlic (g)	-0.412	4.35	2.9		1.1	4	2.55	-1.8	-0.62069	-0.4515	0.186018
Caffeine (g)	-0.11	8.05	6.67		110	0	55	46.95	7.03898	0.9995	-0.109945
Carbohydrate (g)	0.097	272.2	40		219.2	153.6	186.4	-85.8	-2.145	-0.9643	-0.0935371
Onion (g)	-0.301	35.9	18.4		4.3	8	6.15	-29.75	-1.61685	-0.8904	0.26801
Cholesterol (mg)	0.11	279.4	51.2		0	722.2	361.1	81.7	1.5957	0.8904	0.097944
Green/black tea (g)	-0.536	1.69	1.53		0	0	0	-1.69	-1.10458	-0.7287	0.390583
Curcuma (mg)	-0.785	533.6	754.3		0	0	0	-533.6	-0.707411	-0.5161	0.405139
Energy (kcal)	0.18	2056	338		1053	1367	1210	-846	-2.50296	-0.9876	-0.177768
Iron (mg)	0.032	13.35	3.71		6.5	9.6	8.05	-5.3	-1.42857	-0.8385	-0.026832
Fiber (g)	-0.663	18.8	4.9		5.1	18.3	11.7	-7.1	-1.44898	-0.8385	0.555926
Ginger (g)	-0.453	59	63.2		0	0	0	-59	-0.933544	-0.6319	0.286251
Saturated fat (g)	0.373	28.6	8		0	16.2	8.1	-20.5	-2.5625	-0.9907	-0.369531
Total fat (g)	0.298	71.4	19.4		9.3	52.5	30.9	-40.5	-2.08763	-0.9643	-0.287361
Trans fat (g)	0.229	3.15	3.75		0	0.4	0.2	-2.95	-0.786667	-0.5763	-0.131973
Magnesium (mg)	-0.484	310.1	139.4		54.5	160	107.25	-202.85	-1.45516	-0.8664	0.419338
Niacin (mg)	-0.246	25.9	11.77		8.8	17.7	13.25	-12.65	-1.07477	-0.7287	0.17926
Oregano (mg)	-0.102	0.3	0.99		0	0	0	-0.3	-0.30303	-0.2358	0.0240516
Pepper (g)	-0.131	10	7.07		0	1.6	0.8	-9.2	-1.30127	-0.8064	0.105638
Protein (g)	0.021	79.4	13.9		22.6	78.6	50.6	-28.8	-2.07194	-0.9643	-0.0202503
Riboflavin (mg)	-0.068	1.7	0.79		0.5	0.9	0.7	-1	-1.26582	-0.8064	0.0548352
Selenium (μg)	-0.191	67	25.1		45.6	62.1	53.85	-13.15	-0.523904	-0.3829	0.0731339
Thiamine (mg)	-0.098	1.7	0.66		0.8	0.6	0.7	-1	-1.51515	-0.8664	0.0849072
Vitamin A (RE)	-0.401	983.9	518.6		0	204.5	102.25	-881.65	-1.70006	-0.9109	0.365271
Vitamin B12 (μg)	0.106	5.15	2.7		0	4.1	2.05	-3.1	-1.14815	-0.7287	-0.0772422
Vitamin B6 (mg)	-0.365	1.47	0.74		0.1	0.3	0.2	-1.27	-1.71622	-0.9109	0.332479
Vitamin C (mg)	-0.424	118.2	43.46		0	4.3	2.15	-116.05	-2.67027	-0.9931	0.421074
Vitamin D (μg)	-0.446	6.26	2.21		0	2.9	1.45	-4.81	-2.17647	-0.9722	0.433601
Vitamin E (mg)	-0.419	8.73	1.49		0	3.9	1.95	-6.78	-4.55034	-0.9995	0.418791
Zinc (mg)	-0.313	9.84	2.19		1	10.2	5.6	-4.24	-1.93607	-0.9426	0.295034
										SUM	4.88416	PRO-INFLAMMATORY

## Sheet: 197
					CODE 197 - CONSUMPTION
Diet Parameter/Index Components	Total inflammatory effect score	Average intake	Reference Standard Deviation (SD)		R24h 1	R24h 2	Average	Subtractation	Z-score	Centered percentile	DII
Folic acid (μg)	-0.19	273	70.7		433.9	341.6	387.75	114.75	1.62306	0.8904	-0.169176
Monounsaturated fatty acids (g)	-0.009	27	6.1		7.6	13	10.3	-16.7	-2.7377	-0.9931	0.0089379
Polyunsaturated fatty acids (g)	-0.337	13.88	3.76		5.7	8	6.85	-7.03	-1.86968	-0.9426	0.317656
Turmeric (g)	-0.14	0.37	1.78		0	0	0	-0.37	-0.207865	-0.1585	0.02219
Alcohol (g)	-0.278	13.98	3.72		0	0	0	-13.98	-3.75806	-0.9995	0.277861
Rosemary (mg)	-0.013	1	15		0	0	0	-1	-0.0666667	-0.0797	0.0010361
Garlic (g)	-0.412	4.35	2.9		4	3.3	3.65	-0.7	-0.241379	-0.1585	0.065302
Caffeine (g)	-0.11	8.05	6.67		0	0	0	-8.05	-1.2069	-0.7699	0.084689
Carbohydrate (g)	0.097	272.2	40		164.6	190.6	177.6	-94.6	-2.365	-0.9836	-0.0954092
Onion (g)	-0.301	35.9	18.4		15	6	10.5	-25.4	-1.38043	-0.8385	0.252389
Cholesterol (mg)	0.11	279.4	51.2		322.5	332.5	327.5	48.1	0.939453	0.6319	0.069509
Green/black tea (g)	-0.536	1.69	1.53		0	0	0	-1.69	-1.10458	-0.7287	0.390583
Curcuma (mg)	-0.785	533.6	754.3		0	0	0	-533.6	-0.707411	-0.5161	0.405139
Energy (kcal)	0.18	2056	338		1445	2025	1735	-321	-0.949704	-0.6319	-0.113742
Iron (mg)	0.032	13.35	3.71		15.5	15.1	15.3	1.95	0.525606	0.3829	0.0122528
Fiber (g)	-0.663	18.8	4.9		26.8	16.8	21.8	3	0.612245	0.4515	-0.299345
Ginger (g)	-0.453	59	63.2		0	0	0	-59	-0.933544	-0.6319	0.286251
Saturated fat (g)	0.373	28.6	8		10.5	16.1	13.3	-15.3	-1.9125	-0.9426	-0.35159
Total fat (g)	0.298	71.4	19.4		28.1	84.4	56.25	-15.15	-0.780928	-0.5763	-0.171737
Trans fat (g)	0.229	3.15	3.75		0.7	0.9	0.8	-2.35	-0.626667	-0.4515	-0.103394
Magnesium (mg)	-0.484	310.1	139.4		229	186.5	207.75	-102.35	-0.734218	-0.5161	0.249792
Niacin (mg)	-0.246	25.9	11.77		29.3	41.1	35.2	9.3	0.790144	0.5763	-0.14177
Oregano (mg)	-0.102	0.3	0.99		1	0	0.5	0.2	0.20202	0.1585	-0.016167
Pepper (g)	-0.131	10	7.07		0.8	1	0.9	-9.1	-1.28713	-0.8064	0.105638
Protein (g)	0.021	79.4	13.9		145.6	131.5	138.55	59.15	4.2554	0.9995	0.0209895
Riboflavin (mg)	-0.068	1.7	0.79		0.2	0.2	0.2	-1.5	-1.89873	-0.9426	0.0640968
Selenium (μg)	-0.191	67	25.1		66.6	25	45.8	-21.2	-0.844622	-0.5763	0.110073
Thiamine (mg)	-0.098	1.7	0.66		1.1	1.1	1.1	-0.6	-0.909091	-0.6319	0.0619262
Vitamin A (RE)	-0.401	983.9	518.6		408.2	160.4	284.3	-699.6	-1.34902	-0.8064	0.323366
Vitamin B12 (μg)	0.106	5.15	2.7		1.4	1.5	1.45	-3.7	-1.37037	-0.8385	-0.088881
Vitamin B6 (mg)	-0.365	1.47	0.74		0.3	0.3	0.3	-1.17	-1.58108	-0.8904	0.324996
Vitamin C (mg)	-0.424	118.2	43.46		50.1	16.4	33.25	-84.95	-1.95467	-0.9545	0.404708
Vitamin D (μg)	-0.446	6.26	2.21		0.2	0.3	0.25	-6.01	-2.71946	-0.9931	0.442923
Vitamin E (mg)	-0.419	8.73	1.49		6	6.2	6.1	-2.63	-1.7651	-0.9281	0.388874
Zinc (mg)	-0.313	9.84	2.19		11.6	10.6	11.1	1.26	0.575342	0.4515	-0.14132
										SUM	2.99865	PRO-INFLAMMATORY

## Sheet: 198
					CODE 198 - CONSUMPTION
Diet Parameter/Index Components	Total inflammatory effect score	Average intake	Reference Standard Deviation (SD)		R24h 1	R24h 2	Average	Subtractation	Z-score	Centered percentile	DII
Folic acid (μg)	-0.19	273	70.7		306.9	234.8	270.85	-2.15	-0.0304102	0	0
Monounsaturated fatty acids (g)	-0.009	27	6.1		18.9	22.6	20.75	-6.25	-1.02459	-0.6827	0.0061443
Polyunsaturated fatty acids (g)	-0.337	13.88	3.76		18.3	18	18.15	4.27	1.13564	0.7287	-0.245572
Turmeric (g)	-0.14	0.37	1.78		0	1	0.5	0.13	0.0730337	0.0797	-0.011158
Alcohol (g)	-0.278	13.98	3.72		0	0	0	-13.98	-3.75806	-0.9995	0.277861
Rosemary (mg)	-0.013	1	15		0	0	0	-1	-0.0666667	-0.0797	0.0010361
Garlic (g)	-0.412	4.35	2.9		2	5	3.5	-0.85	-0.293103	-0.2358	0.0971496
Caffeine (g)	-0.11	8.05	6.67		110	0	55	46.95	7.03898	0.9995	-0.109945
Carbohydrate (g)	0.097	272.2	40		216.1	376.4	296.25	24.05	0.60125	0.4515	0.0437955
Onion (g)	-0.301	35.9	18.4		12	12	12	-23.9	-1.29891	-0.8064	0.242726
Cholesterol (mg)	0.11	279.4	51.2		1263.7	1112.8	1188.25	908.85	17.751	0.9995	0.109945
Green/black tea (g)	-0.536	1.69	1.53		0	0	0	-1.69	-1.10458	-0.7287	0.390583
Curcuma (mg)	-0.785	533.6	754.3		0.5	0	0.25	-533.35	-0.707079	-0.5161	0.405139
Energy (kcal)	0.18	2056	338		2098	3402	2750	694	2.05325	0.9643	0.173574
Iron (mg)	0.032	13.35	3.71		12.7	14.7	13.7	0.35	0.0943396	0.0797	0.0025504
Fiber (g)	-0.663	18.8	4.9		15.9	11.7	13.8	-5	-1.02041	-0.6827	0.45263
Ginger (g)	-0.453	59	63.2		0	0	0	-59	-0.933544	-0.6319	0.286251
Saturated fat (g)	0.373	28.6	8		13.9	30.5	22.2	-6.4	-0.8	-0.5763	-0.21496
Total fat (g)	0.298	71.4	19.4		74.4	138.8	106.6	35.2	1.81443	0.9281	0.276574
Trans fat (g)	0.229	3.15	3.75		0.1	1.4	0.75	-2.4	-0.64	-0.4515	-0.103394
Magnesium (mg)	-0.484	310.1	139.4		251.1	191.8	221.45	-88.65	-0.63594	-0.4515	0.218526
Niacin (mg)	-0.246	25.9	11.77		54.7	31.5	43.1	17.2	1.46134	0.8664	-0.213134
Oregano (mg)	-0.102	0.3	0.99		0	0.5	0.25	-0.05	-0.0505051	-0.0797	0.0081294
Pepper (g)	-0.131	10	7.07		0.4	1.2	0.8	-9.2	-1.30127	-0.8064	0.105638
Protein (g)	0.021	79.4	13.9		129.6	152.5	141.05	61.65	4.43525	0.9995	0.0209895
Riboflavin (mg)	-0.068	1.7	0.79		0.9	1.6	1.25	-0.45	-0.56962	-0.4515	0.030702
Selenium (μg)	-0.191	67	25.1		138.1	176.1	157.1	90.1	3.58964	0.9995	-0.190905
Thiamine (mg)	-0.098	1.7	0.66		1.1	1.8	1.45	-0.25	-0.378788	-0.3108	0.0304584
Vitamin A (RE)	-0.401	983.9	518.6		270.2	603.5	436.85	-547.05	-1.05486	-0.7287	0.292209
Vitamin B12 (μg)	0.106	5.15	2.7		3.2	4.2	3.7	-1.45	-0.537037	-0.3829	-0.0405874
Vitamin B6 (mg)	-0.365	1.47	0.74		0.4	0.3	0.35	-1.12	-1.51351	-0.8664	0.316236
Vitamin C (mg)	-0.424	118.2	43.46		23.2	17.6	20.4	-97.8	-2.25035	-0.9786	0.414926
Vitamin D (μg)	-0.446	6.26	2.21		6.9	8.7	7.8	1.54	0.696833	0.5161	-0.230181
Vitamin E (mg)	-0.419	8.73	1.49		7.3	10.5	8.9	0.17	0.114094	0.0797	-0.0333943
Zinc (mg)	-0.313	9.84	2.19		8.9	10.6	9.75	-0.09	-0.0410959	0	0
										SUM	2.81054	PRO-INFLAMMATORY

[truncated: 22 more sheets: 214, 215, 269, 270, 292, 293, 308, 309, 310, 355, 356, 365, 381, 383, 384, 390, 391, 392, 393, 397 …]
